# Supplementary material for: Inversely Estimating the Vertical Profile of the Soil CO2 Production Rate in a Deciduous Broadleaf Forest Using a Particle Filtering Method
Source: PLoS One. 2015 Mar 20;10(3):e0119001. doi: 10.1371/journal.pone.0119001 (PMC4368638; doi:10.1371/journal.pone.0119001)
Supplement: S1 Sample Code — The sample code is written by R program. We confirmed the operation of the program by R version 2.15.3. This is only a sample code. Therefore, you have to change the codes according to your data, particularly the codes relevant to data-input. (R) [file pone.0119001.s003.R]

###################
##### Setting #####
###################
#----- Task name
task_name <- "pointA"                                 # It can be arbitrarily changed
#----- Plot or not
plot_result <- TRUE
#----- Setting input file name
infile           <- "./co2_2005_2007A.csv"       # It should be changed according to the pass of the file
snow_infile      <- "./snow2005_2007.csv"        # It should be changed according to the pass of the file
co2_air_infile   <- "./co2_air_hh_2005_2007.csv" # It should be changed according to the pass of the file
#----- Setting period during which flux data are used for calibration
time_flux_ref    <- 1:935
#----- Setting the time the snapshot of co2 emissions are saved
time_plot_src    <- seq(50, 900, 50)
#----- Setting of diffusion equation of CO2 dynamics
zmin             <- -1  # Min. soil depth (cm) (dividable by dz)
zmax             <- 60  # Max. soil depth (cm) (dividable by dz)
dz               <- 1   # Unit depth (cm)
dt               <- 1   # Unit time (day)
#----- Setting of particle filter
npcl             <- 10000                       # the number of particles calculated
save_npcl        <- 300                         # the number of particles saved at each time step
param_src_seg    <- c(0, 5, 10, 20, 35, 50, 60) # The depth where CO2 sources are directory estimated (cm)
param_da_seg     <- c(-1, 0,  15, 30, 45, 60)   # The depth where diffusion coefficient are directory estimated (cm)
error_co2_max    <- 1.0                         # The max. value of the prior dist. of
                                                # the SD of the error dist. (CO2 conc.) (mol / m3)
error_flux_max   <- 1.0                         # The max. value of the prior dist. of the SD of
                                                # the error dist. (CO2 flux) (mol / m2 / day)
#----- Set step width of parameters
param_src_sd     <- c(0.68, 0.42, 0.15, 0.057, 0.03, 0.016, 0.01)  # SD of system error (Yonemura et al. 2013) (mol / m3 / day)
param_src_max    <- seq(9.8, 0.01, len=length(param_src_seg))      # Max. value of CO2 sources (Yonemura et al. 2013) (mol / m3 / day)
param_src_min    <- rep(0.0001, length(param_src_seg))             # Min. value of CO2 sources (mol / m3 / day)
#----- Set starting values for minimization method
da_strt          <- c(0.3, 0.7, 0.3, 0.1, 0.05, 0.05)         # Arbitrarily decided (m2 / day)
src_strt         <- c(0.5, 0.5, 0.5, 0.5, 0.05, 0.01, 0.0002) # Arbitrarily decided (mol / m3 / day)
#----- Set informatin about data
co2_obs_z        <- c(0,5,10,20,50)                           # The soil depth where CO2 conc. were measured (cm)
sw_obs_z         <- c(5,15,40)                                # The soil depth where water contents were measured (cm)
st_obs_z         <- c(1,10,20,50)                             # The soil depth where temperatures were measured (cm)
sol_obs_z        <- c(2.5, 7.5, 12.5, 17.5, 27.5, 42.5, 72.5) # The soil depth where solid phase rates were measured (cm)
dr_mol           <- 0.138                                     # molecular diffusion coefficient (cm2/s) (Yonemura et al. 2009)
#----- Observed value of solid phase rate (%)
sol_obs          <- c(5.7707324968, 7.9062915253, 10.270281383, 13.571380117, 18.693773593, 19.161072409, 28.135489335)
#----- Maximum soil temperature (deg C)
max_soil_temp    <- 19.41
#----- Time until which the maximum value of param_da are recorded
itime_rec_max_da <- 148
#----- Time in which maximum value of CO2 source are not considered (but do not have flux data)
add_no_max_num   <- c(413:427, 776:781)
###########################
##### Loading package #####
###########################
library(compiler)
library(RColorBrewer)
###############################################
##### Functions used in the main programs #####
###############################################
#----- Converting the unit of CO2 concentration from ppm to mol/m3
ppm_to_mol_m3 <- function(x)
{
	y <- x / 1e+6 * (865*100 / 8.31447 / 273.15)
	return(y)
}
#----- Converting the unit of diffusion coefficient from cm2/s to m2/day
cm2_s_to_m2_day <- function(x)
{
	 y <- x * 24 * 60 * 60 / 10000
}
#----- Plot uncertainty
fill.area <- function(
x,
top,
bottom,
border=NA,
col="gray69"
)
{
	xlen <- length(x)
	x_array <- c(x,x[xlen:1])
	y_array <- c(top, bottom[xlen:1])
	polygon(x=x_array,y=y_array,border=border,col=col)
}
#######################################
##### Read data and set variables #####
#######################################
#----- Read data
dat         <- read.csv(infile,header=TRUE)
snow_dat    <- read.csv(snow_infile, head=TRUE)
co2_air_dat <- read.csv(co2_air_infile, head=TRUE)
#----- Set variables
#--- Set variables 1
ntime <- length(dat[,1])     # day number
z_seq <- seq(zmin, zmax, dz) # scales
nz    <- length(z_seq)       # the number of soil layer
doy   <- dat$doy             # DOY
#--- Set variables 2
num_co2_obs_z <- rep(NA, length(co2_obs_z))
for(i in 1:length(co2_obs_z)) num_co2_obs_z[i] <- which( (z_seq - co2_obs_z[i])^2 == min((z_seq - co2_obs_z[i])^2) )
#--- Set variables 3
src_seg_num <- rep(NA, length(param_src_seg))
for(i in 1:length(param_src_seg)) src_seg_num[i] <- which( (z_seq-param_src_seg[i])^2 == min( (z_seq-param_src_seg[i])^2 ) )
param_src_len <- length(param_src_seg)
#--- Set variables 4
da_seg_num <- rep(NA, length(param_da_seg))
for(i in 1:length(param_da_seg)) da_seg_num[i] <- which( (z_seq-param_da_seg[i])^2 == min( (z_seq-param_da_seg[i])^2 ) )
param_da_len <- length(param_da_seg)
#----- Set observed values
#--- Water content (rate)
sw_obs <- cbind(dat$SW_5cm, dat$SW_15cm, dat$SW_40cm)
#--- Atomospheric CO2 concentration
co2_air_hh                 <- co2_air_dat$CO2_mean_6_130cm_ppm
co2_air_hh[co2_air_hh < 0] <- NA
temp_dat                   <- data.frame(yy=co2_air_hh,xx=c(1:length(co2_air_hh)))
temp_dat                   <- na.omit(temp_dat)
#- Only the data points with NA were replaced with spline estimation.
temp_rst                      <- smooth.spline(temp_dat$yy~temp_dat$xx, spar = 0)
temp_x                        <- predict(temp_rst, c(1:length(co2_air_hh)))$y
co2_air_hh[is.na(co2_air_hh)] <- temp_x[is.na(co2_air_hh)]
co2_air_hh_mt                 <- matrix(co2_air_hh, ntime, 24)
co2_air_pre                   <- apply(co2_air_hh_mt, 1, mean, na.rm=TRUE)
air_co2                       <- ppm_to_mol_m3(co2_air_pre)
#--- Air pressure (hPa)
press_obs <- dat$press
#--- Temperature (K)
tm_obs    <- dat$AT10m + 273.15
#--- Snow exist or not
snow_flag   <- snow_dat$snow_flag
snow_flag[is.na(snow_flag)] <- -1
snow_exist <- rep(0, ntime)
flag <- 0
for(i in 1:ntime)
{
	if(snow_flag[i] == 1) flag <- 1
	if(snow_flag[i] == 0) flag <- 0
	snow_exist[i] <- flag
}
#--- CO2 flux (mol/m2/day)
tmp_data <- - dat$Rs_measured # (mmol/m2/day)
tmp_data[tmp_data > 0] <- NA
flux_obs <- tmp_data/1000     # (mol/m2/day)
#--- Position which set with maximum value 
set_no_max_num <- which(!is.na(flux_obs))
set_no_max_num <- c(set_no_max_num, add_no_max_num)
#--- Soil Co2 concentration (mol/m3)
tmp_data <- cbind(dat$C0cm, dat$C5cm, dat$C10cm, dat$C20cm, dat$CO2A50cm)[,1:length(co2_obs_z)] # (ppm)
co2_obs  <- ppm_to_mol_m3(tmp_data) # (ppm) -> (mol/m3)
#----- Interpolation
#--- Spline interpolation of soil temperature (K)
st_est <- matrix(NA, ntime, nz)
st_obs <- cbind(dat$ST1cm, dat$ST10cm, dat$ST20cm, dat$ST50cm)
for(i in 1:ntime)
{
	tmp_dat <- st_obs[i,]
	tmp_rst <- smooth.spline(tmp_dat~st_obs_z, spar=0)
	st_est[i,] <- predict(tmp_rst, z_seq)$y + 273.15
}
#--- Spline interpolation of soil phase rate (rate)
sol_est  <- rep(NA, nz)
tmp_spar <- 0
check    <- 0
while( check==0 )
{
	tmp_rst <- smooth.spline(sol_obs~sol_obs_z, spar=tmp_spar)
	xxx     <- predict(tmp_rst, z_seq)$y
	if( any( diff(xxx) < 0 ) ) {tmp_spar <- tmp_spar + 0.01}
	if( all( diff(xxx) > 0 ) ) {check <- 1}
}
sol_est    <- predict(tmp_rst, z_seq)$y/100 # (%) -> (rate)
sol_est[which( z_seq < 0 )] <- 0
#--- Snow
snow_acc <- snow_dat$snow_acc[1:ntime]
###############################
##### Set starting values #####
###############################
#----- Set prior distribution of error values
error_co2  <- runif(npcl, 0, error_co2_max)
error_flux <- runif(npcl, 0, error_flux_max)
#----- Calculating SD of system error of diffusion coefficient
#--- For system noise
sw_obs_z_num <- rep(NA, length(sw_obs_z))
for(i in 1:length(sw_obs_z)) sw_obs_z_num[i] <- which( (z_seq-sw_obs_z[i])^2==min( (z_seq-sw_obs_z[i])^2 ) )
x1  <- sw_obs/100 # (%) -> (rate)
x2  <- x1
for(i in 1:ntime) 
{
	fa      <- (1 - sol_est[sw_obs_z_num] - x1[i,])
	fl      <- x1[i,]
	x2[i,]  <- dr_mol * 1013.25/mean(press_obs) * ( st_est[i,sw_obs_z_num]/273.15 )^2 * fa^3.1 * (fa + fl)^(-2)
}
x3    <- cm2_s_to_m2_day(x2)
xx3   <- abs(x3[-ntime,] - x3[-1,])
x4    <- apply(xx3, 2, sd)
rst   <- lm(x4~sw_obs_z_num)
param_da_sd <- rst$coef[1] + rst$coef[2] * num_co2_obs_z
param_da_sd[param_da_sd < 0] <- 0.0001

#--- For prior distribution
est_da    <- x3
est_da_sd <- apply(x3, 2, sd, na.rm=TRUE)
min_da <- min(est_da)
#----- Calc maximum values of diffusion coefficient
x1 <- (1 - sol_est[da_seg_num]) # solid phase rate + liquid phase rate
x2 <- x1^3.1/x1^2   # assume liquid phase rate = 0 and the equation of Sallam et al. (1984)
x3 <- dr_mol * 1013.25/mean(press_obs) * ( (273.15+max_soil_temp)/273.15 )^2
x4 <- cm2_s_to_m2_day(x2 * x3)
param_da_max <- x4
param_da_min <- rep(0, length(x4))
#----- Deside CO2 start (Observation data interpolated by spline)
co2_start  <- rep(NA, nz)
tmp_spar   <- 0
check      <- 0
while( check==0 )
{
	tmp_rst <- smooth.spline(co2_obs[1,]~co2_obs_z, spar=tmp_spar)
	xxx     <- predict(tmp_rst, z_seq)$y
	if( any( diff(xxx) < 0 ) ) {tmp_spar <- tmp_spar + 0.01}
	if( all( diff(xxx) > 0 ) ) {check <- 1}
}
co2_start    <- predict(tmp_rst, z_seq)$y
co2_start[1] <- air_co2[1]
##### Make matrix A0 for the caluculation of CO2 concentration by implicit method #####
make_a0 <- function(
	dr_next, # diffusion coefficient vector in time t = n+1 (length = nz)
	nz,      # the number of soil layer simulated
	dz,      # the length of each soil layer (increment)
	dt)      # delta t (increment)
{
	a0 <- matrix(0, (nz-2), (nz-2) )
	r  <- 8*dz^2/dt
	for(i in 2:(nz-1))
	{
		j = i - 1
		if( i == 2 ) # the CO2 concentration of i = 1 is given
		{
			d1 <- dr_next[i-1]
			d2 <- dr_next[i]
			d3 <- dr_next[i+1]		
			x2 <- -8*d2 - r
			x3 <- d3    - d1 + 4*d2
			a0[j,j:(j+1)] <- c(x2, x3)
		}
		if( i != 2 & i != (nz-1) )
		{
			d1 <- dr_next[i-1]
			d2 <- dr_next[i]
			d3 <- dr_next[i+1]
			x1 <- -d3   + d1 + 4*d2
			x2 <- -8*d2 - r
			x3 <- d3    - d1 + 4*d2
			a0[j,(j-1):(j+1)] <- c(x1, x2, x3)
		}
		if( i == (nz-1) ) # the CO2 concentration of i = nz is equal to that of i = nz-1
		{
			d1 <- dr_next[i-1]
			d2 <- dr_next[i]
			d3 <- dr_next[i+1]
			x1 <- -d3   + d1 + 4*d2
			x2 <- -8*d2 - r
			x3 <- d3    - d1 + 4*d2
			a0[j,(j-1):j] <- c(x1, x2+x3)
		}
	}
	return(a0)
}
make_a0 <- cmpfun(make_a0)
#####################################################################################
##### Make matrix b for the calculation of CO2 concentration by implicit method #####
#####################################################################################
make_b <- function(
	dr_now,   # diffusion coefficient vector in time t = n (length = nz)
	dr_next,  # diffusion coefficient vector in time t = n+1 (length = nz)
	co2_now,  # co2 concentration vector in time t = n (length = nz)
	co2_next, # co2 concentration vector in time t = n+1 (length = nz)
	src_now,  # co2 generation rate in time t = n (length = nz)
	src_next, # co2 generation rate in time t = n+1 (length = nz)
	nz,       # the number of soil layer simulated
	dz,       # the length of each soil layer (increment)
	dt)       # delta t (increment)
{
	b <- rep(NA, (nz-2))
	r <- 8*dz^2/dt
	for(i in 2:(nz-1))
	{
		j = i - 1
		if( i == 2 ) # the CO2 concentration of i = 1 is given
		{
			d1  <- dr_now[i-1]
			d2  <- dr_now[i]
			d3  <- dr_now[i+1]
			c1  <- co2_now[i-1]
			c2  <- co2_now[i]
			c3  <- co2_now[i+1]
			x1  <-  d3   - d1 - 4*d2
			x2  <-  8*d2 - r
			x3  <- -d3   + d1 - 4*d2
			dd1 <- dr_next[i-1]
			dd2 <- dr_next[i]
			dd3 <- dr_next[i+1]
			xx1 <- -dd3   + dd1 + 4*dd2
			b[j] <- x1*c1 + x2*c2 + x3*c3 - 4*dz^2*(src_now[i] + src_next[i]) - xx1*co2_next[i-1]
		}
		if( i != 2 & i != nz-1)
		{
			d1 <- dr_now[i-1]
			d2 <- dr_now[i]
			d3 <- dr_now[i+1]
			c1 <- co2_now[i-1]
			c2 <- co2_now[i]
			c3 <- co2_now[i+1]
			x1 <-  d3   - d1 - 4*d2
			x2 <-  8*d2 - r
			x3 <- -d3   + d1 - 4*d2
			b[j] <- x1*c1 + x2*c2 + x3*c3 - 4*dz^2*(src_now[i] + src_next[i])
		}
		if( i == nz-1) # the CO2 concentration of i = nz is equal to that of i = nz-1
		{
			d1 <- dr_now[i-1]
			d2 <- dr_now[i]
			d3 <- dr_now[i+1]
			c1 <- co2_now[i-1]
			c2 <- co2_now[i]
			c3 <- co2_now[i+1]
			x1 <-  d3   - d1 - 4*d2
			x2 <-  8*d2 - r
			x3 <- -d3   + d1 - 4*d2
			b[j] <- x1*c1 + x2*c2 + x3*c3 - 4*dz^2*(src_now[i] + src_next[i])
		}
	}
	return(b)
}
make_b <- cmpfun(make_b)
######################################################################
##### Function for calculating Log likelihood for initialization #####
######################################################################
calc_llk_uni <- function(
	co2_start,        # CO2 concentration vector at starting point
	co2_next,         # CO2 concentration vector at next point
	param_da_prop1,   # diffusion coefficient vector at time i_time
	param_da_prop2,   # diffusion coefficient vector at time i_time+1
	param_src_prop1,  # CO2 source vector at time i_time
	param_src_prop2,  # CO2 source vector at time i_time+1
	i_time,           # time
	temp_error_co2,   # SD of error distribution of CO2 concentration
	temp_error_flux)  # SD of error distribution of soil flux
{		
	#- Make blank box
	da_acpt  <- rep(NA, nz)
	src_acpt <- rep(NA, nz)
	da_prop  <- rep(NA, nz)
	src_prop <- rep(NA, nz)
	#- CO2 flux
	flux_obs_next <- flux_obs[i_time+1]  # observed values for flux
	#- Parameters at time t
	param_da_acpt  <- param_da_prop1
	param_src_acpt <- param_src_prop1
	co2_acpt       <- co2_start		
	#- Spline interpolation of diffusion coefficient for each particle
	temp_rst     <- smooth.spline(param_da_acpt[-1]~param_da_seg[-1], spar=0)
	da_acpt[-1]  <- predict(temp_rst, z_seq[-1])$y
	da_acpt[1]   <- param_da_acpt[1]
	da_acpt[da_acpt <= 0] <- 0.0001
	temp_rst     <- smooth.spline(param_da_prop2[-1]~param_da_seg[-1], spar=0)
	da_prop[-1]  <- predict(temp_rst, z_seq[-1])$y
	da_prop[1]   <- param_da_prop2[1]
	da_prop[da_prop <= 0] <- 0.0001
	#- Spline interpolation of diffusion coefficient for each particle
	temp_rst     <- smooth.spline(param_src_acpt~param_src_seg, spar=0)
	src_acpt[-1] <- predict(temp_rst, z_seq[-1])$y
	src_acpt[1]  <- predict(temp_rst, z_seq[1])$y
	src_acpt[src_acpt <= 0] <- 0
	temp_rst     <- smooth.spline(param_src_prop2~param_src_seg, spar=0)
	src_prop[-1] <- predict(temp_rst, z_seq[-1])$y
	src_prop[1]  <- predict(temp_rst, z_seq[1])$y
	src_prop[src_prop <= 0] <- 0
	#- Calculate CO2 concentration for each particle
	co2_prop <- rep(NA, nz)
	a0       <- make_a0(da_prop, nz, dz*0.01, dt)
	b        <- make_b (da_acpt, da_prop, co2_acpt, c(air_co2[1], rep(NA, nz-1)), src_acpt, src_prop, nz, dz*0.01, dt)
	temp_x   <- solve(a0)%*%b
	co2_prop[1]        <- air_co2[1]
	co2_prop[-c(1,nz)] <- temp_x
	co2_prop[nz]       <- temp_x[length(temp_x)]
	#- Calculate CO2 flux for each particle
	flux_prop <- -sum(src_prop)/100	
	xda   <- ( da_prop[1] + da_acpt[1] ) / 2
	xcoo1 <- ( co2_prop[1] + co2_acpt[1] ) / 2	
	xcoo2 <- ( co2_prop[2] + co2_acpt[2] ) / 2
	flux_prop <- - xda * (xcoo2 - xcoo1) / (dz * 0.01)
	#- Calculate likelihood
 	llk <- sum( dnorm( co2_prop[num_co2_obs_z], mean=co2_next[num_co2_obs_z], sd=temp_error_co2, log=TRUE ) ) # for CO2 concentration
	if( !is.na(flux_obs_next) )
 	{
 		llk <- llk + dnorm( flux_prop, mean=flux_obs_next, sd=abs(temp_error_flux*flux_obs_next), log=TRUE) # for flux
 	}
 	llk_prop <- llk
 	if( any(co2_prop < 0) )                            llk_prop <- -9999
	if( any(diff(param_da_prop2[-1]) > 0) )            llk_prop <- -9999 # assume descending sequence of diffusion coefficient
	return( list(llk_prop=llk_prop, co2_prop=co2_prop, flux_prop=flux_prop, da_prop=da_prop, src_prop=src_prop) )
}
#####################################
##### Calculate initial setting #####
#####################################
# Program by which the starting value of diffusion coefficient and co2 source are decided
# assuming those of itime = 1 and itime = 2 are equal. The minimization method is Nelder-Mead method
#----- Make function for calculation
f <- function(x)
{
	param_da_prop1  <- x[1:length(param_da_seg)]
	param_da_prop2  <- x[1:length(param_da_seg)]
	param_src_prop1 <- x[(length(param_da_seg)+1):length(x)]
	param_src_prop2 <- x[(length(param_da_seg)+1):length(x)]
	y <- calc_llk_uni(
		co2_start,
		co2_start,
		param_da_prop1,
		param_da_prop2,
		param_src_prop1,
		param_src_prop2,
		1,    # i_time
		0.01, # temp_error_co2
		0.01) # temp_error_flux
	return(-y$llk_prop)
}
#----- Minimization
rst <- optim(c(da_strt, src_strt), f,
			 lower=c(param_da_min, param_src_min), upper=c(param_da_max, param_src_max),
       method = "L-BFGS-B", control = list(maxit = 10000))
#----- Set first values
param_da_start  <- rst$par[1:length(param_da_seg)]
param_src_start <- rst$par[(length(param_da_seg)+1):length(rst$par)]
##### Make blank box #####
#----- Prepare variables
param_src_prop <- matrix(NA, npcl, param_src_len)
param_da_prop  <- matrix(NA, npcl, param_da_len)
src_prop       <- matrix(NA, npcl, nz)
da_prop        <- matrix(NA, npcl, nz)
flux_prop      <- rep(NA, npcl)
co2_prop       <- matrix(NA, npcl, nz)
param_src_acpt <- matrix(NA, npcl, param_src_len)
param_da_acpt  <- matrix(NA, npcl, param_da_len)
da_acpt        <- matrix(NA, npcl, nz)
src_acpt       <- matrix(NA, npcl, nz)
co2_acpt       <- matrix(NA, npcl, nz)
flux_acpt      <- rep(NA, npcl)
co2_max        <- matrix(NA, ntime, nz)
da_max         <- matrix(NA, ntime, nz)
src_max        <- matrix(NA, ntime, nz)
flux_max       <- rep(NA, ntime)
#----- Prepare lists for memorize particles
co2_pcl        <- list(NULL)
da_pcl         <- list(NULL)
src_pcl        <- list(NULL)
flux_pcl       <- list(NULL)
error_co2_pcl  <- list(NULL)
error_flux_pcl <- list(NULL)
#----- Variable for plot in progress
flux_av        <- rep(NA, ntime)
flux_up        <- rep(NA, ntime)
flux_lw        <- rep(NA, ntime)
#----- Other
param_da_max_ts  <- matrix(NA, ntime, length(param_da_seg))
param_src_max_ts <- matrix(NA, ntime, length(param_src_seg))
###########################
##### Particle filter #####
###########################
#----- Excute particle filter
for(i_time in 1:(ntime-1))
{
	#--- Time measurement
	time1 <- proc.time()
	#--- Set observed value at time = i_time
	#- CO2 concentration
	co2_obs_now  <- co2_obs[i_time,]     # observed values
	co2_obs_next <- co2_obs[(i_time+1),] # observed values
	#- CO2 flux
	flux_obs_now  <- flux_obs[i_time]    # observed values for flux
	flux_obs_next <- (flux_obs[i_time] + flux_obs[i_time+1]) / 2 # observed values for flux
	#--- If i_time = 1
	if(i_time == 1)
	{
		for(i_pcl in 1:npcl) param_da_acpt[i_pcl,]  <- param_da_start
		for(i_pcl in 1:npcl) param_src_acpt[i_pcl,] <- param_src_start
		for(i_pcl in 1:npcl) co2_acpt[i_pcl,]       <- co2_start
	}
	flag <- 1
	while (flag==1) {
	#--- Make proposal distribution
	for(i_pcl in 1:npcl)
	{
			param_da_prop[i_pcl,]  <- rnorm(length(param_da_seg), param_da_acpt[i_pcl,], param_da_sd)
			param_src_prop[i_pcl,] <- rnorm(length(param_src_seg), param_src_acpt[i_pcl,], param_src_sd)
	}
	#--- Spline interporation of diffusion coefficient for each particle
	if(i_time == 1)
	{
		for(i_pcl in 1:npcl)
		{
			temp_rst           <- smooth.spline(param_da_acpt[i_pcl,-1]~param_da_seg[-1], spar=0)
			da_acpt[i_pcl,-1]  <- predict(temp_rst, z_seq[-1])$y
			da_acpt[da_acpt <= 0] <- min_da
			da_acpt[i_pcl,1]   <- param_da_acpt[i_pcl,1]
		}
	}
	for(i_pcl in 1:npcl)
	{
			temp_rst           <- smooth.spline(param_da_prop[i_pcl,-1]~param_da_seg[-1], spar=0)
			da_prop[i_pcl,-1]  <- predict(temp_rst, z_seq[-1])$y
			da_prop[da_prop <= 0] <- min_da
			da_prop[i_pcl,1]   <- param_da_prop[i_pcl,1]
	}
	#--- Spline interpolation of CO2 production rate for each particle
	if(i_time == 1)
	{
		for(i_pcl in 1:npcl)
		{
			temp_rst <- smooth.spline(param_src_acpt[i_pcl,]~param_src_seg, spar=0)
			src_acpt[i_pcl,-1] <- predict(temp_rst, z_seq[-1])$y
			src_acpt[i_pcl,1]  <- predict(temp_rst, z_seq[1])$y
			src_acpt[i_pcl,src_acpt[i_pcl,] < 0] <- 0
		}
	}
	for(i_pcl in 1:npcl)
	{
			temp_rst <- smooth.spline(param_src_prop[i_pcl,]~param_src_seg, spar=0)
			src_prop[i_pcl, -1] <- predict(temp_rst, z_seq[-1])$y
			src_prop[i_pcl,1]   <- 0
			src_prop[i_pcl, src_prop[i_pcl,] < 0] <- 0
	}	
	#--- Calculate CO2 concentration for each particle
	for(i_pcl in 1:npcl)
	{
		a0     <- make_a0(da_prop[i_pcl,], nz, dz*0.01, dt)
		b      <- make_b(da_acpt[i_pcl,], da_prop[i_pcl,], co2_acpt[i_pcl,], c(air_co2[i_time + 1], rep(NA, nz-1)),
						  src_acpt[i_pcl,], src_prop[i_pcl,], nz, dz*0.01, dt)
		temp_x <- solve(a0)%*%b
		co2_prop[i_pcl,1]        <- air_co2[i_time]
		co2_prop[i_pcl,-c(1,nz)] <- temp_x
		co2_prop[i_pcl,nz]       <- temp_x[length(temp_x)]
	}
	#--- Calculate CO2 flux for each particle
	xda   <- ( da_prop[,1] + da_acpt[,1] ) / 2
	xcoo1 <- ( co2_prop[,1] + co2_acpt[,1] ) / 2	
	xcoo2 <- ( co2_prop[,2] + co2_acpt[,2] ) / 2
	flux_prop <- - xda * (xcoo2 - xcoo1) / (dz * 0.01)
	#--- Calculate likelihood
	llk_prop <- rep(NA, npcl)
	for(i_pcl in 1:npcl)
	{
		#- About CO2 concentration
		llk_prop[i_pcl] <- sum( dnorm( co2_prop[i_pcl,num_co2_obs_z], mean=co2_obs_next, sd=error_co2[i_pcl]*co2_obs_next, log=TRUE ) ) # CHANGED
		#- About CO2 flux from soil
		if( !is.na(flux_obs_next) & i_time %in% time_flux_ref)
		{
			llk_prop[i_pcl] <- llk_prop[i_pcl] + dnorm( flux_prop[i_pcl], mean=flux_obs_next, sd=abs(error_flux[i_pcl]*flux_obs_next), log=TRUE) # CHANGED
		}
	}
	#- About maximum values during no flux data # CHANGED
	if( i_time %in% set_no_max_num ) { check_max <- 0 }
	else { check_max <- 1 }
	if( check_max == 1) {
		for(i_pcl in 1:npcl) if( any( (param_da_prop[i_pcl,]  - xxx) > 0 ) ) {
			llk_prop[i_pcl] <- max(param_da_prop[i_pcl,] - xxx)  * (-99) + llk_prop[i_pcl]
		}
		for(i_pcl in 1:npcl) if( any( (param_src_prop[i_pcl,] - yyy) > 0 ) ) {
			llk_prop[i_pcl] <- max(param_src_prop[i_pcl,] - yyy) * (-99) + llk_prop[i_pcl]
		}
	}
	#- About prior distribution of diffusion coefficient 2014/11/14 improved accoring to reviewer comments
	if( all( diff(est_da[i,]) <= 0 ) ) {
		for(i_pcl in 1:npcl)
		{
			llk_prop[i_pcl] <- llk_prop[i_pcl] + sum( dnorm( da_prop[i_pcl,sw_obs_z_num], mean=est_da[i_time,], sd=est_da_sd, log=TRUE) )
		}
	}
	#- About the order of param_da
	for(i_pcl in 1:npcl) if( any(diff(param_da_prop[i_pcl, -1]) > 0) ) llk_prop[i_pcl] <- -744
	#- About negative CO2 concentration
	for(i_pcl in 1:npcl) if( any(co2_prop[i_pcl,] < 0) )                           llk_prop[i_pcl] <- -745
	#- About limit of the parameter values
	for(i_pcl in 1:npcl) if( any( (param_da_prop[i_pcl,] - param_da_max) > 0 ) )   llk_prop[i_pcl] <- -745
	for(i_pcl in 1:npcl) if( any( (param_da_prop[i_pcl,] - param_da_min) < 0 ) )   llk_prop[i_pcl] <- -745
	for(i_pcl in 1:npcl) if( any( (param_src_prop[i_pcl,] - param_src_max) > 0 ) ) llk_prop[i_pcl] <- -745
	for(i_pcl in 1:npcl) if( any( (param_src_prop[i_pcl,] - param_src_min) < 0 ) ) llk_prop[i_pcl] <- -745
	#- About NA value
	llk_prop[is.na(llk_prop)] <- -745
	#- About very low llk
	llk_prop[llk_prop < -745] <- -745
	#--- Resampling
	rst <- try(sample_num <- sample( x=c(1:npcl), size=npcl, replace=TRUE, prob=exp(llk_prop) ))
	if( class(rst) != "try-error" ) flag <- 0
	if( flag == 1 ) cat("Error:", i_time, "\n")
	}
	maxllk_num <- which( llk_prop == max(llk_prop, na.rm=TRUE) )[1]
	save_num   <- sample( x=sample_num, size=save_npcl, replace=FALSE )
	#--- Save accepted particles
	co2_acpt       <- co2_prop[sample_num,]
	da_acpt        <- da_prop[sample_num,]
	src_acpt       <- src_prop[sample_num,]
	flux_acpt      <- flux_prop[sample_num]
	param_da_acpt  <- param_da_prop[sample_num,]
	param_src_acpt <- param_src_prop[sample_num,]
	#- Save
	co2_pcl[[i_time+1]]  <- co2_prop[save_num,]
	da_pcl[[i_time+1]]   <- da_prop[save_num,]
	src_pcl[[i_time+1]]  <- src_prop[save_num,]
	flux_pcl[[i_time+1]] <- flux_prop[save_num]
	flux_av[i_time+1]    <- mean(flux_prop[save_num])
	flux_up[i_time+1]    <- quantile(flux_prop[save_num], probs=0.925)
	flux_lw[i_time+1]    <- quantile(flux_prop[save_num], probs=0.025)
	co2_max[i_time+1, ]  <- co2_prop[maxllk_num,]
	da_max[i_time+1, ]   <- da_prop[maxllk_num,]
	src_max[i_time+1, ]  <- src_prop[maxllk_num,]
	flux_max[i_time+1]   <- flux_prop[maxllk_num]
	error_co2_pcl[[i_time+1]]  <- error_co2[save_num]
	error_flux_pcl[[i_time+1]] <- error_flux[save_num]
	error_co2      <- error_co2[sample_num]
	error_flux     <- error_flux[sample_num]
	#--- Record maximum value of param_da
	if( i_time < itime_rec_max_da ) {
		param_da_max_ts[i_time,] <- apply(param_da_acpt, 2, mean)
	}
	xxx <- apply(param_da_max_ts, 2, mean, na.rm=TRUE)
	#- Record maximum value of param_src
	if( i_time < itime_rec_max_da ) {
		param_src_max_ts[i_time,] <- apply(param_src_acpt, 2, mean)
	}
	yyy <- apply(param_src_max_ts, 2, mean, na.rm=TRUE)
	#--- Time measurement
	time2 <- proc.time()
	etime <- (time2 - time1)
	#--- Output display
	cat("Time",sprintf("%4d",i_time),"was finished", flux_obs_next, mean(flux_acpt), "\n")
	cat("-----", etime[3], "s par step   residual = ", etime[3]*(ntime-i_time)/60/60, "hour","\n")
	#--- Output plot
	if(plot_result)
	{
		par(mfrow=c(2,1))
		#- co2 emission
		tempy <- apply(src_acpt, 2, mean)
		up95y <- apply(src_acpt, 2, quantile, probs=0.975)
		lw95y <- apply(src_acpt, 2, quantile, probs=0.025)
		tempy[1] <- NA
		up95y[1] <- NA
		lw95y[1] <- NA
		plot(tempy~z_seq, xlab="Soil depth (cm)", ylab="CO2 source", type="l", ylim=c(0,10), main=paste("time =", i_time),col=4)
		fill.area(x=z_seq, up95y, lw95y)
		lines(tempy~z_seq, col=4)
		#- diffusion coefficient
		tempy <- apply(da_acpt, 2, mean)
		up95y <- apply(da_acpt, 2, quantile, probs=0.975)
		lw95y <- apply(da_acpt, 2, quantile, probs=0.025)
		plot(tempy~z_seq, xlab="Soil depth (cm)", ylab="Diffusion coefficient", type="l", ylim=c(0,1.5), main=paste("time =", i_time),col=2)
		fill.area(x=z_seq, up95y, lw95y)
		lines(tempy~z_seq,col=2)
	}
	#--- GC
	gc()
	gc()
}
save.image(paste("save_",task_name,".RData", sep=""))
if(plot_result){
	#######################
	##### Plot result #####
	#######################
	#----- Make folder
	dir_fig <- paste("Figure_", task_name, sep="")
	dir.create(dir_fig, show=FALSE)
	#----- Plot image of src time line
	#--- CO2 source
	src_av <- matrix(0, ntime, nz)
	for(i_time in 2:ntime) src_av[i_time,] <- apply(src_pcl[[i_time]], 2, mean)
	temp_rst     <- smooth.spline(param_src_start~param_src_seg, spar=0)
	src_av[1,-1] <- predict(temp_rst, z_seq[-1])$y
	src_av[src_av <= 0] <- 0.001
	#- Preparation
	src_x         <- 1:ntime
	src_y         <- z_seq
	tm_x          <- 1:ntime
	tm_air        <- dat$AT10m
	tm_air[tm_air < -100] <- NA
	tm_y          <- seq(min(tm_air, na.rm=TRUE), max(tm_air, na.rm=TRUE), len=10)
	snow_x        <- 1:ntime
	snow_y        <- seq(min(snow_acc, na.rm=TRUE), max(snow_acc, na.rm=TRUE), len=10)
	time_x        <- as.Date("2005/6/10") + 0:(ntime-1)
	#- Color
	src_col    <- rev( brewer.pal(10,"Spectral") )
	src_av_seq <- seq(-5, max( log(src_av) ), len=length(src_col) )
	#----- Plot CO2 source
	tiff(paste(dir_fig,"/src_time_line.tiff",sep=""), width=17.35, height=7, unit="in", res=300)
	layout(matrix(c(1,2,3,0,0,0,4,5), 4, 2), height=c(2,2,4,0.5), width=c(10,1))
	#- Check the time when CO2 flux was observed
	xxx <- matrix(NA, ntime, 10)
	for(i_time in 1:ntime) if(!is.na(flux_obs[i_time])) xxx[i_time, 1:10] <- 1
	#--- Plot temperature
	par(mar=c(2,5,2,2))
	image(tm_x, tm_y, xxx, col="lightblue", xaxt="n", xlab="", ylab="Temperature (deg C)", ps=12)
	box()
	lines(tm_air~c(1:ntime), type="l", xlim=c(1, ntime))
	#--- Plot snow cover
	par(mar=c(2,5,0,2))
	image(snow_x, snow_y, xxx, col="lightblue", xaxt="n", xlab="", ylab="Snow depth (cm)", ps=12)
	box()
	lines(snow_acc~c(1:ntime), type="p", pch=20, xlim=c(1, ntime))
	#--- Plot src
	par(mar=c(4,5,0,2))
	log_src_av <- log(src_av)
	log_src_av[log_src_av < -5] <- -5
	image(src_x, src_y, log_src_av, col=src_col, ylim=c(60,0), xlab="", ylab="Soil depth (cm)", xaxt="n", ps=12)
	axis(side=1, at=seq(1,ntime,len=10), labels=time_x[seq(1,ntime,len=10)], ps=12)
	box()
	#- Add legend
	par(mar=c(4,1,0,5))
	image(1, src_av_seq, matrix( src_av_seq, 1, length(src_col) ),
		  col=src_col, yaxt="n", xaxt="n", ylab="", xlab="")
	axis(side=4, labels=sprintf("%5.1f", src_av_seq), at=src_av_seq, las=2)
	#- Add name
	par(mar=c(0,0,0,0))
	plot(NULL, xlim=c(0,1), ylim=c(0,1), ylab="", xlab="", xaxt="n", yaxt="n", bty="n")
	text(x=0,y=0.5,pos=4, labels="CO2 emission\nlog(mol/m3/day)")
	dev.off()
	#----- Plot image of da time line
	#--- Da 
	da_av <- matrix(NA, ntime, nz)
	for(i_time in 2:ntime) da_av[i_time,] <- apply(da_pcl[[i_time]], 2, mean)
	for(i_time in 2:ntime) src_av[i_time,] <- apply(src_pcl[[i_time]], 2, mean)
	temp_rst     <- smooth.spline(param_da_start~param_da_seg, spar=0)
	da_av[1,] <- predict(temp_rst, z_seq)$y
	#--- Preparation
	da_x      <- 1:ntime
	da_y      <- z_seq
	time_x    <- as.Date("2005/6/10") + 0:(ntime-1)
	#--- Color
	da_col    <- rev( brewer.pal(9,"PuBu") )
	da_av_seq <- seq(min( da_av[,-1] ), max( da_av[,-1] ), len=length(da_col)+1 )
	#--- Plot
	tiff(paste(dir_fig,"/da_time_line.tiff",sep=""), width=17.35, height=4, unit="in", res=300)
	layout(matrix(c(1,0,2,3), 2, 2), height=c(4,0.5), width=c(10,1))
	#--- Plot da
	par(mar=c(4,5,2,2))
	image(da_x, da_y, da_av, col=da_col, ylim=c(60,0), xlab="", ylab="Soil depth (cm)", xaxt="n", ps=12, breaks=da_av_seq)
	axis(side=1, at=seq(1,ntime,len=10), labels=time_x[seq(1,ntime,len=10)], ps=12)
	box()
	#--- Add legend
	par(mar=c(4,1,2,5))
	image(1, da_av_seq, matrix( da_av_seq, 1, length(da_av_seq)),
		  col=da_col, yaxt="n", xaxt="n", ylab="", xlab="")
	axis(side=4, labels=sprintf("%5.1f", da_av_seq), at=da_av_seq, las=2)
	#--- Add name
	par(mar=c(0,0,0,0))
	plot(NULL, xlim=c(0,1), ylim=c(0,1), ylab="", xlab="", xaxt="n", yaxt="n", bty="n")
	text(x=0,y=0.5,pos=4, labels="Diffusion coefficient\nm2/day")
	dev.off()
	#----- Plot image of CO2 concentration and flux time line
	#--- CO2 concentration
	co2_av <- matrix(NA, ntime, nz)
	for(i_time in 2:ntime) co2_av[i_time,] <- apply(co2_pcl[[i_time]], 2, mean)
	#--- Preparation
	co2_x      <- 1:ntime
	co2_y      <- z_seq
	flux_x     <- 1:ntime
	flux_y     <- seq(min(flux_av, na.rm=TRUE), max(flux_av, na.rm=TRUE), len=10)
	time_x     <- as.Date("2005/6/10") + 0:(ntime-1)
	#--- Snow existing season
	season_check <- 1
	for( i_time in 1:ntime )
	{
		flag <- 0
		if(season_check==1 & snow_flag[i_time]==1) {season1_start <- i_time}
		if(season_check==1 & snow_flag[i_time]==0) {season1_end   <- i_time;flag <- 1}
		if(season_check==2 & snow_flag[i_time]==1) {season2_start <- i_time}
		if(season_check==2 & snow_flag[i_time]==0) {season2_end   <- i_time;flag <- 1}	
		if(season_check==3 & snow_flag[i_time]==1) {season3_start <- i_time}
		if(season_check==3 & i_time==ntime) {season3_end   <- i_time}
		if(flag==1) season_check <- season_check + 1
	}
	#- Color
	co2_col    <- ( brewer.pal(10,"BrBG") )
	co2_av_seq <- seq(min( co2_av, na.rm=TRUE ), max( co2_av, na.rm=TRUE ), len=length(co2_col) )
	#- Plot
	tiff(paste(dir_fig,"/co2_time_line.tiff",sep=""), width=17.35, height=5, unit="in", res=300)
	layout(matrix(c(1,2,0,0,3,4), 3, 2), height=c(3,4,0.5), width=c(10,1))
	#--- Plot flux
	par(mar=c(2,5,2,2))
	image(flux_x, flux_y, matrix(0, ntime, 10), col=0, xaxt="n", xlab="",
		ylab="CO2 flux (mol/m3/day)", ps=12, ylim=c(max(flux_av, na.rm=TRUE),min(flux_av, na.rm=TRUE)))
	rect(season1_start,max(flux_av),season1_end,min(flux_av), col="gray70", border=0)
	rect(season2_start,max(flux_av),season2_end,min(flux_av), col="gray70", border=0)
	rect(season3_start,max(flux_av),season3_end,min(flux_av), col="gray70", border=0)
	box()
	fill.area(c(1:ntime), flux_up, flux_lw)
	lines(flux_av~c(1:ntime), type="l", xlim=c(1, ntime))
	lines(flux_obs~c(1:ntime), type="l", col=2)
	#--- Plot co2
	par(mar=c(4,5,0,2))
	image(co2_x, co2_y, log(co2_av), col=co2_col, ylim=c(60,0), xlab="", ylab="Soil depth (cm)", xaxt="n", ps=12)
	axis(side=1, at=seq(1,ntime,len=10), labels=time_x[seq(1,ntime,len=10)], ps=12)
	box()
	#- Add legend
	par(mar=c(4,1,0,7))
	image(1, co2_av_seq, matrix( co2_av_seq, 1, length(co2_col)),
	col=co2_col, yaxt="n", xaxt="n", ylab="", xlab="")
	axis(side=4, labels=sprintf("%5.2f", co2_av_seq), at=co2_av_seq, las=2)
	#- Add name
	par(mar=c(0,0,0,0))
	plot(NULL, xlim=c(0,1), ylim=c(0,1), ylab="", xlab="", xaxt="n", yaxt="n", bty="n")
	text(x=0,y=0.5,pos=4, labels="CO2 concentration\nlog(mol/m3)")
	dev.off()
	#----- Comparison of CO2 concentration between estimatoin and observation
	co2n <- length(co2_obs_z)
	pdf(file=paste(dir_fig,"/co2_ovs_vs_est.pdf", sep=""), width=17.35, height=7)
	layout(matrix(1:co2n,co2n,1), height=c(1,1,1,1,1.4))
	par(mar=c(0,5,2,2))
	#--- Plot depth from 1 to (co2n -1)
	for(i in 1:(co2n-1))
	{
		plot(co2_av[,num_co2_obs_z[i]]~c(1:ntime), xaxt="n", xlab="", ylab="CO2 concentration\n(mol/m3)", type="l",ylim=c(0,0.35))
		lines(co2_obs[,i]~c(1:ntime), col=2)
	}
	#--- Plot depth co2n
	par(mar=c(4,5,2,2))
	plot(co2_av[,num_co2_obs_z[co2n]]~c(1:ntime), xaxt="n", xlab="", ylab="CO2 concentration\n(mol/m3)", type="l",ylim=c(0,0.35))
	lines(co2_obs[,co2n]~c(1:ntime), col=2)
	axis(side=1, at=seq(1,ntime,len=10), labels=time_x[seq(1,ntime,len=10)], ps=12)
	dev.off()
	##############################################################
	###### Output the statistics of the result to text files #####
	##############################################################
	dir_text <- paste("Text_", task_name, sep="")
	dir.create(dir_text, show=FALSE)
	#----- Average co2 production rate
	flux_obs_num <- which(!is.na(flux_obs))
	flux_non_num <- which( is.na(flux_obs))
	out_z_num <- c(2, 12, 22, 32, 42, 52, 62)
	src_av_av  <- apply(src_av, 2, mean)
	src_av_av1 <- apply(src_av[flux_obs_num,], 2, mean,na.rm=TRUE)
	src_av_av2 <- apply(src_av[flux_non_num,], 2, mean,na.rm=TRUE)
	sink(paste(dir_text,"/result.txt", sep=""))
	cat("The average CO2 production rate (mol/m3/day) for the all data", "\n")
	cat(z_seq[out_z_num], "\n")
	cat(src_av_av[out_z_num], "\n")
	cat("\n")
	cat("The average CO2 production rate (mol/m3/day) for the data with flux observation", "\n")
	cat(z_seq[out_z_num], "\n")
	cat(src_av_av1[out_z_num], "\n")
	cat("\n")
	cat("The average CO2 production rate (mol/m3/day) for the data without flux observation", "\n")
	cat(z_seq[out_z_num], "\n")
	cat(src_av_av2[out_z_num], "\n")
	cat("\n")
	sink()
	#----- Calculate RMSE
	dif_co2 <- sqrt( apply((co2_obs - co2_av[,num_co2_obs_z])^2, 2, mean, na.rm=TRUE) )
	sink(paste(dir_text,"/rmse_co2.txt", sep=""))
	cat("The RMSE between observed CO2 and estimated CO2 for each soil depth", "\n")
	for(i in 1:length(co2_obs_z)) cat("Depth", co2_obs_z[i], "RMSE", dif_co2[i], "\n")
	sink()
	#----- Calculate accumurate flux
	flux_mx <- matrix(NA, ntime, save_npcl)
	for(i in 2:ntime) flux_mx[i, ] <- flux_pcl[[i]]
	acc_flux     <- apply(flux_mx, 2, sum, na.rm=TRUE)
	acc_flux2005 <- apply(flux_mx[1:365,], 2, sum, na.rm=TRUE)
	acc_flux2006 <- apply(flux_mx[366:730,], 2, sum, na.rm=TRUE)
	sink(paste(dir_text,"/flux_acc.txt", sep=""))
	cat("The accumalated fulx of CO2 from soil surface", "\n")
	cat("2005 (2005/6/10-2006/6/10):", "Mean", mean(acc_flux2005,na.rm=TRUE), "SD", sd(acc_flux2005,na.rm=TRUE), "\n")
	cat("2006 (2006/6/10-2007/6/10):", "Mean", mean(acc_flux2006,na.rm=TRUE), "SD", sd(acc_flux2006,na.rm=TRUE), "\n")
	sink()
	#----- Calculate CO2 efflux during snow covering season
	x1 <- flux_mx[1:365,]
	x2 <- snow_exist[1:365]
	flux_max_snow2005 <- apply(x1[which(x2==1),], 2, mean)
	flux_acc_snow2005 <- apply(x1[which(x2==1),], 2, sum)
	snow_len2005 <- length(x2[which(x2==1)])
	x1 <- flux_mx[366:730,]
	x2 <- snow_exist[366:730]
	flux_max_snow2006 <- apply(x1[which(x2==1),], 2, mean)
	flux_acc_snow2006 <- apply(x1[which(x2==1),], 2, sum)
	snow_len2006 <- length(x2[which(x2==1)])
	sink(paste(dir_text,"/flux_snow.txt", sep=""))
	cat("The average flux of CO2 from soil surface", "\n")
	cat("2005:", "mean", mean(flux_max_snow2005), "SD", sd(flux_max_snow2005), "\n")
	cat("     ", "acc ", mean(flux_acc_snow2005), "SD", sd(flux_acc_snow2005), "\n")
	cat("     ", "days", snow_len2005, "\n")
	cat("\n")
	cat("2006:", "mean", mean(flux_max_snow2006), "SD", sd(flux_max_snow2006), "\n")
	cat("     ", "acc ", mean(flux_acc_snow2006), "SD", sd(flux_acc_snow2006), "\n")
	cat("     ", "days", snow_len2006, "\n")
	sink()
	#################################################
	##### Plot the relationship between factors #####
	#################################################
	#----- Fulx
	flux_exist_num <- which(!is.na(flux_obs))
	#----- Soil temperature and CO2 source
	num_st_obs_z <- rep(NA, length(st_obs_z))
	for(i in 1:length(st_obs_z))
	{
		num_st_obs_z[i] <- which( (z_seq-st_obs_z[i])^2 == min((z_seq-st_obs_z[i])^2) )
	}
	#----- Relationship between soil temperature and co2 source (not snow) (standardized)
	pdf(file=paste(dir_fig,"/src_vs_soil_temperature_nsnow_normal.pdf", sep=""), width=8.3, height=8.3)
	xxx <- which(snow_exist==0)
	yy  <- src_av[xxx,]
	
	xx  <- st_obs[xxx,]
	y_max <- 3
	y_min <- 0
	x_max <- max(xx)
	x_min <- min(xx)
	plot(NULL, xlim=c(x_min,x_max), ylim=c(y_min,y_max), ylab="Standardized CO2 emission (Average = 1)", xlab="Temperature (deg C)", main="")
	for(i in 1:length(st_obs_z))
	{
		x1 <- xx[,i]
		y1 <- yy[,num_st_obs_z[i]] / mean(yy[,num_st_obs_z[i]], na.rm=TRUE)
		lines(y1~x1, type="p", col=i, pch=20)
	}
	legend(x=x_min+1, y=y_max-0.1, legend=paste(c(1,10,20,50), "cm depth"), col=c(1:4), pch=20)
	dev.off()
	########################################################
	###### The relationship between flux_obs & flux_av #####
	########################################################
	sink(paste(dir_text,"/rmse_flux_obs_est.txt", sep=""))
	cat("The RMSE between observed flux and estimated flux", "\n")
	cat(sqrt(mean(flux_av-flux_obs,na.rm=T)^2), "\n")
	sink()
}
